# Supplementary material for: Data integration across conditions improves turnover number estimates and metabolic predictions
Source: Nat Commun. 2023 Mar 17;14:1485. doi: 10.1038/s41467-023-37151-2 (PMC10023748; doi:10.1038/s41467-023-37151-2)
Supplement: Supplementary file 4 — Supplemental Data 1 [file 41467_2023_37151_MOESM4_ESM.xlsx]

## Sheet: Tabelle1
Supplementary Data 1. Values of corrected turnover numbers from PRESTO ('PRESTO kcat') and considering the maximum of all kcat corrections from condition-specific GECKO models ('GECKO kcat') in S. cerevisiae.
Protein	GECKO kcat [s-1]	PRESTO kcat [s-1]
P00330	108073	0
P00359	1550	0
P00549	6711.91	0
P00560	3933	0
P00899	383	519.533
P00924	8207.5	0
P00931	775.751	351.554
P00937	383	381.837
P00958	94.4916	29.9343
P04801	90	17.5352
P05694	3.5	30.251
P06168	78.3	4.08077
P06169	322.8	0
P07262	28650	0
P07283	134.9	5184.59
P07342	1232.65	42.6994
P10659	385000	40.3629
P11154	16916.6	4.99821
P12683	18400	0
P14065	20.215	0
P14540	1562	12.5223
P15019	75.0001	0
P16862	22916.3	813.582
P18544	34.0233	1.09722
P21147	0.5	0
P28777	105.93	2.91815
P32476	0.181334	149.675
P32895	1170	18.0979
P33312	0.00066667	0
P33330	22.675	1956.82
P36148	9.97335	0
P38063	1170	0
P38604	4.07634	777.472
P38620	1170	0
P38625	19.3921	0
P38689	1170	0
P38972	5.06748	2477.08
P39006	366.667	0
P46655	3.61	0
P48445	450000	0
P48570	5.133	969.856
P49089	6.60001	582.232
P52867	0.00536667	0
P54839	33.3333	17.107
Q00955	4488.34	0
Q04728	246.401	257.849
Q04952	1320	0
Q06817	34.8	0
Q12189	52000	0
P04046	0	9.65677
P07251	0	29.2511
P00128	0	23.9273
P00427	0	7812.65
P00830	0	13.2604
P04037	0	4.06695
P04161	0	206.905
P04802	0	1171.88
P05626	0	200.488
P07170	0	3.68036
P07244	0	3.24936
P07245	0	348.813
P07255	0	155.73
P07256	0	149.514
P07257	0	5.91404
P07264	0	1.45194
P07277	0	6.82216
P07285	0	153.642
P08067	0	667.205
P08465	0	4.99464
P08524	0	734.452
P08566	0	220.362
P09457	0	58.9937
P09624	0	8.83012
P10614	0	59.3445
P11412	0	373.439
P12695	0	30.7107
P13188	0	893.465
P15496	0	197820
P16387	0	84.1032
P16451	0	4432.84
P16603	0	0.0745106
P17505	0	52.0661
P19358	0	3254.94
P19414	0	97.3383
P20049	0	20.6191
P20051	0	20.4706
P20967	0	35.3337
P21306	0	31.7227
P21801	0	0.281336
P24521	0	1416.29
P25087	0	46.0807
P25340	0	83.0741
P28239	0	326.892
P28240	0	1.50637
P28272	0	26.9126
P28834	0	333.808
P29952	0	7.11363
P30624	0	70.4211
P30902	0	191.377
P32179	0	1051.32
P32264	0	77.893
P32288	0	206.494
P32353	0	33.3183
P32377	0	194.829
P32473	0	10.3266
P33421	0	3422.43
P36010	0	0.47239
P36013	0	94.8161
P37291	0	68.974
P37292	0	22.3142
P38009	0	51.9735
P38077	0	0.0845907
P38145	0	38.0796
P38169	0	11.9263
P38708	0	322.15
P38795	0	129.46
P38913	0	2893.97
P39533	0	6.69916
P39714	0	58.8296
P41939	0	149.001
P42941	0	44.8255
P43619	0	13.2685
P47096	0	3.74708
P47125	0	1141.57
P47143	0	44.1456
P49095	0	86.3061
P49367	0	542.089
P53312	0	0.127055
P53598	0	9.27564
P53848	0	2.47975
P54115	0	3.15282
P54781	0	7.01633
P80210	0	1378.66
P81450	0	10.7338
Q01217	0	0.058893
Q03266	0	4.82702
Q04935	0	20675.6
Q05911	0	7.39528
Q05979	0	187.259
Q06405	0	6752.31
Q12109	0	2.61925
Q12265	0	72.844
Q12452	0	17.2591
