# Supplementary material for: Data integration across conditions improves turnover number estimates and metabolic predictions
Source: Nat Commun. 2023 Mar 17;14:1485. doi: 10.1038/s41467-023-37151-2 (PMC10023748; doi:10.1038/s41467-023-37151-2)
Supplement: Supplementary file 5 — Supplemental Data 2 [file 41467_2023_37151_MOESM5_ESM.xlsx]

## Sheet: Tabelle1
Supplementary Data 2. Information from UniProt and KEGG servers for the enzymes whose turnover numbers were corrected by GECKO and PRESTO in S. cerevisiae (see Fig. 3b and Supplementary Fig. 9).
UniProt ID	Protein Name	KEGG ID	Pathway Information	KEGG Orthology
P07342	Acetolactate synthase catalytic subunit, mitochondrial	sce:YMR108W	sce00290 Valine, leucine and isoleucine biosynthesis sce00650 Butanoate metabolism sce00660 C5-Branched dibasic acid metabolism sce00770 Pantothenate and CoA biosynthesis sce01100 Metabolic pathways sce01110 Biosynthesis of secondary metabolites sce01210 2-Oxocarboxylic acid metabolism sce01230 Biosynthesis of amino acids	K01652
P38972	Phosphoribosylformylglycinamidine synthase (FGAM synthase) (FGAMS)	sce:YGR061C	sce00230 Purine metabolism sce01100 Metabolic pathways sce01110 Biosynthesis of secondary metabolites	K01952
P05694	5-methyltetrahydropteroyltriglutamate--homocysteine methyltransferase	sce:YER091C	sce00270 Cysteine and methionine metabolism sce00450 Selenocompound metabolism sce01100 Metabolic pathways sce01110 Biosynthesis of secondary metabolites sce01230 Biosynthesis of amino acids	K00549
P06168	Ketol-acid reductoisomerase, mitochondrial	sce:YLR355C	sce00290 Valine, leucine and isoleucine biosynthesis sce00770 Pantothenate and CoA biosynthesis sce01100 Metabolic pathways sce01110 Biosynthesis of secondary metabolites sce01210 2-Oxocarboxylic acid metabolism sce01230 Biosynthesis of amino acids	K00053
P18544	Acetylornithine aminotransferase, mitochondrial (ACOAT)	sce:YOL140W	sce00220 Arginine biosynthesis sce01100 Metabolic pathways sce01110 Biosynthesis of secondary metabolites sce01210 2-Oxocarboxylic acid metabolism sce01230 Biosynthesis of amino acids	K00818
P00899	Anthranilate synthase component 1	sce:YER090W	sce00400 Phenylalanine, tyrosine and tryptophan biosynthesis sce01100 Metabolic pathways sce01110 Biosynthesis of secondary metabolites sce01230 Biosynthesis of amino acids	K01657
P00937	Multifunctional tryptophan biosynthesis protein [Includes: Anthranilate synthase component 2 (AS)	sce:YKL211C	sce00400 Phenylalanine, tyrosine and tryptophan biosynthesis sce01100 Metabolic pathways sce01110 Biosynthesis of secondary metabolites sce01230 Biosynthesis of amino acids	K01656
P49089	Asparagine synthetase [glutamine-hydrolyzing] 1	sce:YPR145W	sce00250 Alanine, aspartate and glutamate metabolism sce01100 Metabolic pathways sce01110 Biosynthesis of secondary metabolites sce01230 Biosynthesis of amino acids	K01953
P28777	Chorismate synthase	sce:YGL148W	sce00400 Phenylalanine, tyrosine and tryptophan biosynthesis sce01100 Metabolic pathways sce01110 Biosynthesis of secondary metabolites sce01230 Biosynthesis of amino acids	K01736
P14540	Fructose-bisphosphate aldolase (FBP aldolase) (FBPA)	sce:YKL060C	sce00010 Glycolysis sce00030 Pentose phosphate pathway sce00051 Fructose and mannose metabolism sce00680 Methane metabolism sce01100 Metabolic pathways sce01110 Biosynthesis of secondary metabolites sce01200 Carbon metabolism sce01230 Biosynthesis of amino acids	K01624
P48570	Homocitrate synthase, cytosolic isozyme (HCS)	sce:YDL182W	sce00300 Lysine biosynthesis sce00620 Pyruvate metabolism sce01100 Metabolic pathways sce01110 Biosynthesis of secondary metabolites sce01210 2-Oxocarboxylic acid metabolism sce01230 Biosynthesis of amino acids	K01655
P54839	Hydroxymethylglutaryl-CoA synthase (HMG-CoA synthase)	sce:YML126C	sce00280 Valine, leucine and isoleucine degradation sce00650 Butanoate metabolism sce00900 Terpenoid backbone biosynthesis sce01100 Metabolic pathways sce01110 Biosynthesis of secondary metabolites	K01641
P38604	Lanosterol synthase ERG7	sce:YHR072W	sce00100 Steroid biosynthesis sce01100 Metabolic pathways sce01110 Biosynthesis of secondary metabolites	K01852
P10659	S-adenosylmethionine synthase 1 (AdoMet synthase 1)	sce:YLR180W	sce00270 Cysteine and methionine metabolism sce00999 Biosynthesis of various plant secondary metabolites sce01100 Metabolic pathways sce01110 Biosynthesis of secondary metabolites sce01230 Biosynthesis of amino acids sce01240 Biosynthesis of cofactors	K00789
P00958	Methionine--tRNA ligase, cytoplasmic	sce:YGR264C	sce00450 Selenocompound metabolism sce00970 Aminoacyl-tRNA biosynthesis sce01100 Metabolic pathways	K01874
Q04728	Arginine biosynthesis bifunctional protein ArgJ, mitochondrial (Extracellular mutant protein 40) [Cleaved into: Arginine biosynthesis bifunctional protein ArgJ alpha chain; Arginine biosynthesis bifunctional protein ArgJ beta chain] [Includes: Glutamate N-acetyltransferase (GAT)	sce:YMR062C	sce00220 Arginine biosynthesis sce01100 Metabolic pathways sce01110 Biosynthesis of secondary metabolites sce01210 2-Oxocarboxylic acid metabolism sce01230 Biosynthesis of amino acids	K00620
P16862	ATP-dependent 6-phosphofructokinase subunit beta	sce:YMR205C	sce00010 Glycolysis sce00030 Pentose phosphate pathway sce00051 Fructose and mannose metabolism sce00052 Galactose metabolism sce00680 Methane metabolism sce01100 Metabolic pathways sce01110 Biosynthesis of secondary metabolites sce01200 Carbon metabolism sce01230 Biosynthesis of amino acids sce03018 RNA degradation	K00850
P07283	Phosphomannomutase (PMM)	sce:YFL045C	sce00051 Fructose and mannose metabolism sce00520 Amino sugar and nucleotide sugar metabolism sce01100 Metabolic pathways sce01110 Biosynthesis of secondary metabolites sce01240 Biosynthesis of cofactors sce01250 Biosynthesis of nucleotide sugars	K17497
P32895	Ribose-phosphate pyrophosphokinase 1	sce:YKL181W	sce00030 Pentose phosphate pathway sce00230 Purine metabolism sce01100 Metabolic pathways sce01110 Biosynthesis of secondary metabolites sce01200 Carbon metabolism sce01230 Biosynthesis of amino acids	K00948
P33330	Phosphoserine aminotransferase (PSAT)	sce:YOR184W	sce00260 Glycine, serine and threonine metabolism sce00270 Cysteine and methionine metabolism sce00680 Methane metabolism sce00750 Vitamin B6 metabolism sce01100 Metabolic pathways sce01110 Biosynthesis of secondary metabolites sce01200 Carbon metabolism sce01230 Biosynthesis of amino acids sce01240 Biosynthesis of cofactors	K00831
P11154	Pyruvate carboxylase 1	sce:YGL062W	sce00020 Citrate cycle sce00620 Pyruvate metabolism sce01100 Metabolic pathways sce01200 Carbon metabolism sce01230 Biosynthesis of amino acids	K01958
P32476	Squalene epoxidase ERG1 (SE)	sce:YGR175C	sce00100 Steroid biosynthesis sce00909 Sesquiterpenoid and triterpenoid biosynthesis sce01100 Metabolic pathways sce01110 Biosynthesis of secondary metabolites	K00511
P04801	Threonine--tRNA ligase, cytoplasmic	sce:YIL078W	sce00970 Aminoacyl-tRNA biosynthesis	K01868
P00931	Tryptophan synthase	sce:YGL026C	sce00260 Glycine, serine and threonine metabolism sce00400 Phenylalanine, tyrosine and tryptophan biosynthesis sce01100 Metabolic pathways sce01110 Biosynthesis of secondary metabolites sce01230 Biosynthesis of amino acids	K01694
