# Supplementary material for: Data integration across conditions improves turnover number estimates and metabolic predictions
Source: Nat Commun. 2023 Mar 17;14:1485. doi: 10.1038/s41467-023-37151-2 (PMC10023748; doi:10.1038/s41467-023-37151-2)
Supplement: Supplementary file 6 — Supplemental Data 3 [file 41467_2023_37151_MOESM6_ESM.xlsx]

## Sheet: Tabelle1
Supplementary Data 3. Values of corrected turnover numbers from PRESTO ('PRESTO kcat') and considering the maximum of all kcat corrections from condition-specific GECKO models ('GECKO kcat') in E. coli.
Protein	GECKO kcat [s-1]	PRESTO kcat [s-1]
P05793	78.3	127.477
P0A9D4	2333.33	10.5798
P15254	5.06748	14.3178
P77399	45500	0
P00547	0	5.21658
P00904	0	538.111
P00909	0	8.18654
P00934	0	9.89691
P00946	0	421.877
P04079	0	4.80904
P05020	0	4.01164
P05791	0	45.4265
P06988	0	255.638
P06989	0	73.8633
P07014	0	16.9892
P08142	0	79.8314
P08178	0	14.8132
P08997	0	7.32327
P09151	0	34.3572
P0A6A8	0	5.79702
P0A6D3	0	653.131
P0A6E4	0	47.8155
P0A6E6	0	12.3832
P0A6P9	0	52.1123
P0A6R0	0	108.065
P0A6T1	0	0.00972881
P0A6T3	0	32.8434
P0A6T5	0	3.75429
P0A7B5	0	16.5201
P0A7D4	0	5.49788
P0A7E5	0	13.3058
P0A825	0	22.2238
P0A870	0	13.0063
P0A953	0	55.1345
P0A9C5	0	115.674
P0A9Q5	0	16.5988
P0A9T0	0	14.5252
P0AB71	0	11.034
P0AB80	0	34.4452
P0AB89	0	848.451
P0ABA0	0	820.877
P0ABA4	0	2843.46
P0ABA6	0	422.084
P0ABB0	0	291.083
P0ABB4	0	50.2074
P0ABD5	0	74.6217
P0ABD8	0	5847.14
P0ABI8	0	2358.44
P0ABJ1	0	359.364
P0AC41	0	42.4937
P0AEK2	0	38.4414
P0AEK4	0	204.633
P0AEN1	0	77.8036
P0AG16	0	16.3257
P0AG18	0	25.7861
P11446	0	37.1874
P14900	0	17.9916
P15639	0	39.7962
P15640	0	29.0959
P17854	0	20.9925
P21156	0	25.6593
P21177	0	3.7492
P21645	0	50.7127
P22188	0	7.94655
P22255	0	29.1228
P23721	0	15.0339
P24182	0	111.823
P24186	0	69.2703
P30011	0	0.420869
P36683	0	230.018
P60757	0	3.45899
P62620	0	0.498347
P69805	0	707.679
Q47146	0	89.6221
