# Supplementary material for: Data integration across conditions improves turnover number estimates and metabolic predictions
Source: Nat Commun. 2023 Mar 17;14:1485. doi: 10.1038/s41467-023-37151-2 (PMC10023748; doi:10.1038/s41467-023-37151-2)
Supplement: Supplementary file 7 — Supplemental Data 4 [file 41467_2023_37151_MOESM7_ESM.xlsx]

## Sheet: Tabelle1
Supplementary Data 4. Information from UniProt und KEGG servers for the enzymes whose turnover numbers were corrected by both GECKO and PRESTO in E. coli (see also Supplementary Fig. 18a).
UniProt ID	Protein Name	KEGG ID	Pathway Information	KEGG Orthology
P05793	Ketol-acid reductoisomerase (NADP(+)) (KARI)	eco:b3774	eco00290 Valine, leucine and isoleucine biosynthesis eco00770 Pantothenate and CoA biosynthesis eco01100 Metabolic pathways eco01110 Biosynthesis of secondary metabolites eco01210 2-Oxocarboxylic acid metabolism eco01230 Biosynthesis of amino acids	K00053|K12000
P0A9D4	Serine acetyltransferase (SAT)	eco:b3607	eco00270 Cysteine and methionine metabolism eco00920 Sulfur metabolism eco01100 Metabolic pathways eco01110 Biosynthesis of secondary metabolites eco01120 Microbial metabolism in diverse environments eco01200 Carbon metabolism eco01230 Biosynthesis of amino acids	K00640|K12000
P15254	Phosphoribosylformylglycinamidine synthase (FGAM synthase) (FGAMS)	eco:b2557	eco00230 Purine metabolism eco01100 Metabolic pathways eco01110 Biosynthesis of secondary metabolites	K01952|K12000
