# Supplementary material for: Data integration across conditions improves turnover number estimates and metabolic predictions
Source: Nat Commun. 2023 Mar 17;14:1485. doi: 10.1038/s41467-023-37151-2 (PMC10023748; doi:10.1038/s41467-023-37151-2)
Supplement: Supplementary file 9 — Source Data [file 41467_2023_37151_MOESM9_ESM.xlsx]

## Sheet: Figure 2a
Model	L_REF	L_EtOH20	L_EtOH40	L_EtOH60	L_Osmo02	L_Osmo04	L_Osmo06	Y20_Clim	Y20_CN30	Y20_CN50	Y20_CN115	D_Gluc	D_Etoh	Y21_N30_005	Y21_std_010	Y21_N30_010	Y21_N30_013	Y21_N30_018	Y21_N30_030	Y21_N30_035	Y21_Gln_glc1	Y21_Gln_glc2	Y21_Gln_N30	Y21_Phe_std	Y21_Phe_N30	Y21_Ile_std	Y21_Ile_N30
GECKO_mod_1	-0.377105	-0.381527	-0.379283	-0.380443	-0.612795	-0.509682	-0.549919	-0.380961	-0.379584	-0.391035	-0.387333	-0.374222	-0.528124	-0.385307	-0.380923	-0.389577	-0.385079	-0.382437	-0.381596	-0.380938	-0.380443	-0.377993	-0.381642	-0.380961	-0.381573	-0.382291	-0.381596
GECKO_mod_2	-0.428499	-0.432872	-0.424362	-0.432157	-0.6403	-0.54413	-0.58316	-0.430075	-0.430068	-0.439961	-0.436464	-0.419478	-0.561407	-0.436297	-0.432338	-0.439055	-0.435401	-0.432294	-0.433132	-0.432595	-0.429633	-0.4261	-0.433148	-0.432595	-0.433131	-0.433739	-0.433132
GECKO_mod_3	-0.0861503	-0.0934008	-0.0890049	-0.091022	-0.430962	-0.279838	-0.33857	-0.0921368	-0.0907285	-0.112087	-0.105375	-0.0803844	-0.306778	-0.101673	-0.0925251	-0.109652	-0.10078	-0.0966423	-0.0935012	-0.0921091	-0.0910217	-0.0881957	-0.0940197	-0.0921373	-0.0935004	-0.0946351	-0.0934745
GECKO_mod_4	-0.20239	-0.211269	-0.207848	-0.20948	-0.503665	-0.373963	-0.422873	-0.210323	-0.206049	-0.22582	-0.220448	-0.197354	-0.397432	-0.217499	-0.210512	-0.223809	-0.216912	-0.210606	-0.211356	-0.210323	-0.20948	-0.203919	-0.211655	-0.210324	-0.211355	-0.21232	-0.211357
GECKO_mod_5	0.584693	0.56322	0.575144	0.570437	-0.00951178	0.247221	0.151779	0.567112	0.573027	0.512845	0.52919	0.601874	0.201128	0.538289	0.564678	0.518	0.542005	0.55592	0.563053	0.567113	0.570439	0.578185	0.560373	0.567111	0.563055	0.5606	0.563052
GECKO_mod_6	0.245824	0.23213	0.239802	0.236579	-0.222792	-0.0191089	-0.0963972	0.23455	0.238131	0.199604	0.210592	0.256521	-0.0555826	0.216719	0.233332	0.203299	0.218786	0.227438	0.231996	0.23455	0.23658	0.24188	0.230592	0.234516	0.231997	0.230258	0.231995
GECKO_mod_7	0.355891	0.333646	0.342503	0.338875	-0.153594	0.0624339	-0.0154252	0.336457	0.347017	0.296128	0.308594	0.36977	0.0230031	0.315557	0.334886	0.30022	0.318099	0.334395	0.333504	0.336457	0.338876	0.351181	0.33173	0.336456	0.333505	0.331584	0.333502
GECKO_mod_8	-0.688692	-0.692196	-0.685716	-0.691757	-0.802505	-0.750567	-0.77147	-0.690004	-0.689575	-0.69626	-0.694321	-0.681731	-0.759995	-0.69421	-0.691916	-0.695772	-0.693669	-0.690892	-0.692332	-0.692015	-0.689743	-0.686768	-0.692376	-0.692016	-0.692332	-0.69267	-0.692332
GECKO_mod_9	-0.790978	-0.791802	-0.79101	-0.791524	-0.87001	-0.834939	-0.849019	-0.791561	-0.791486	-0.793863	-0.792835	-0.790203	-0.84116	-0.7926	-0.791907	-0.793561	-0.792385	-0.792173	-0.791794	-0.791651	-0.791434	-0.790961	-0.791726	-0.791651	-0.791794	-0.79201	-0.791785
GECKO_mod_10	-0.872109	-0.87252	-0.872256	-0.872419	-0.92062	-0.899154	-0.907771	-0.872463	-0.87239	-0.873566	-0.873046	-0.871838	-0.902967	-0.872793	-0.872572	-0.873331	-0.872781	-0.872682	-0.872517	-0.872463	-0.87242	-0.872139	-0.872445	-0.872463	-0.872517	-0.872639	-0.872509
GECKO_mod_11	-0.871973	-0.872317	-0.872053	-0.872216	-0.920548	-0.898994	-0.907687	-0.87226	-0.872262	-0.873366	-0.872845	-0.87172	-0.902812	-0.872591	-0.872327	-0.87313	-0.872587	-0.872555	-0.872314	-0.872252	-0.872216	-0.872003	-0.872242	-0.87226	-0.872314	-0.872444	-0.872314
GECKO_mod_12	-0.599679	-0.604308	-0.601363	-0.602417	-0.749668	-0.684269	-0.708883	-0.603265	-0.60211	-0.616681	-0.612584	-0.595289	-0.69592	-0.610607	-0.605722	-0.615439	-0.609236	-0.606502	-0.604301	-0.603265	-0.602417	-0.601098	-0.604984	-0.603266	-0.6043	-0.604917	-0.604301
GECKO_mod_13	-0.151204	-0.151635	-0.147762	-0.149975	-0.479748	-0.3309	-0.392439	-0.15017	-0.154273	-0.17558	-0.168418	-0.146261	-0.356531	-0.161927	-0.151094	-0.167115	-0.159067	-0.159465	-0.152705	-0.151203	-0.148938	-0.150702	-0.153698	-0.151203	-0.152704	-0.153621	-0.152705
GECKO_mod_14	-0.4989	-0.502755	-0.501847	-0.502457	-0.68934	-0.606961	-0.638758	-0.502624	-0.500231	-0.507068	-0.504963	-0.497494	-0.621899	-0.503878	-0.502265	-0.506054	-0.504091	-0.501294	-0.502829	-0.502624	-0.502457	-0.499086	-0.50255	-0.502624	-0.502829	-0.503297	-0.50283
GECKO_mod_15	-0.596724	-0.597744	-0.596438	-0.597271	-0.749302	-0.681279	-0.708922	-0.597288	-0.59769	-0.601604	-0.599636	-0.595575	-0.69328	-0.599256	-0.597697	-0.601073	-0.598842	-0.598988	-0.597758	-0.597489	-0.59707	-0.596645	-0.597614	-0.597489	-0.597757	-0.598192	-0.597758
GECKO_mod_16	-0.805898	-0.807565	-0.804548	-0.807605	-0.878108	-0.845463	-0.85868	-0.806578	-0.806294	-0.808951	-0.808063	-0.802697	-0.851417	-0.808098	-0.807384	-0.808551	-0.808027	-0.806495	-0.807718	-0.807656	-0.806542	-0.80469	-0.8076	-0.807641	-0.807718	-0.807899	-0.807718
GECKO_mod_17	-0.790334	-0.790998	-0.790552	-0.790823	-0.86987	-0.834645	-0.848796	-0.790887	-0.790817	-0.792775	-0.791894	-0.789891	-0.840894	-0.791483	-0.791066	-0.792386	-0.791467	-0.791307	-0.790994	-0.790899	-0.790823	-0.790405	-0.790882	-0.790899	-0.790993	-0.791208	-0.790994
GECKO_mod_18	-0.840025	-0.840492	-0.840141	-0.84035	-0.900695	-0.87378	-0.884609	-0.840403	-0.840382	-0.841892	-0.841217	-0.839672	-0.878557	-0.840887	-0.840524	-0.841584	-0.840869	-0.840791	-0.840488	-0.840412	-0.84035	-0.840066	-0.840407	-0.840412	-0.840488	-0.840653	-0.840479
GECKO_mod_19	-0.82815	-0.828819	-0.828078	-0.828548	-0.893045	-0.864181	-0.875787	-0.828584	-0.828602	-0.83078	-0.829852	-0.827407	-0.869289	-0.82965	-0.828893	-0.830531	-0.829416	-0.829285	-0.828813	-0.828667	-0.828465	-0.828163	-0.828793	-0.828667	-0.828812	-0.829005	-0.828813
GECKO_mod_20	-0.793725	-0.794833	-0.793721	-0.794382	-0.871435	-0.836956	-0.850684	-0.794458	-0.794375	-0.797851	-0.796535	-0.792509	-0.843065	-0.79627	-0.795042	-0.797552	-0.795847	-0.795473	-0.794826	-0.794582	-0.794258	-0.793808	-0.794875	-0.794582	-0.794826	-0.795073	-0.794826
GECKO_mod_21	-0.0552255	-0.0586133	-0.0543834	-0.0561413	-0.412351	-0.252478	-0.317305	-0.0570315	-0.0587163	-0.0767355	-0.069453	-0.0509097	-0.280939	-0.0676637	-0.0577044	-0.074414	-0.0650064	-0.0648993	-0.0588151	-0.0573435	-0.0558279	-0.05611	-0.0594098	-0.0573442	-0.0588143	-0.060035	-0.0588158
GECKO_mod_22	-0.540497	-0.542712	-0.541605	-0.542158	-0.714811	-0.638077	-0.66854	-0.542441	-0.541873	-0.548232	-0.545801	-0.539183	-0.651858	-0.544736	-0.54224	-0.547175	-0.544516	-0.543467	-0.542788	-0.542441	-0.542158	-0.540808	-0.542691	-0.542441	-0.542788	-0.543291	-0.542788
GECKO_mod_23	-0.68129	-0.682224	-0.681546	-0.681901	-0.802194	-0.748554	-0.770171	-0.682055	-0.682013	-0.685138	-0.683719	-0.680649	-0.758091	-0.68312	-0.682276	-0.684508	-0.682998	-0.682862	-0.682222	-0.682055	-0.681919	-0.681373	-0.682077	-0.682055	-0.682205	-0.682555	-0.682222
GECKO_mod_24	-0.371664	-0.374831	-0.372385	-0.373721	-0.609432	-0.504178	-0.546136	-0.374082	-0.373446	-0.382774	-0.378987	-0.369033	-0.523048	-0.378327	-0.37423	-0.381772	-0.377189	-0.375937	-0.374899	-0.37425	-0.373553	-0.371885	-0.374961	-0.37425	-0.374898	-0.375618	-0.374899
GECKO_mod_25	-0.527951	-0.530089	-0.528573	-0.529475	-0.706858	-0.627731	-0.659336	-0.529657	-0.529112	-0.534983	-0.532492	-0.526371	-0.641904	-0.53202	-0.529634	-0.53422	-0.531422	-0.53057	-0.53014	-0.529773	-0.529358	-0.527975	-0.53006	-0.529774	-0.53014	-0.530651	-0.53014
GECKO_mod_26	-0.598377	-0.600044	-0.599192	-0.59975	-0.750767	-0.683471	-0.710368	-0.599768	-0.599395	-0.604112	-0.602165	-0.597553	-0.695504	-0.601511	-0.600297	-0.603422	-0.601219	-0.600676	-0.600034	-0.599768	-0.59975	-0.598589	-0.59989	-0.59975	-0.600033	-0.600464	-0.600034
GECKO_mod_27	-0.430197	-0.432838	-0.431405	-0.432293	-0.646162	-0.550748	-0.588835	-0.432292	-0.431866	-0.44018	-0.436952	-0.42866	-0.567822	-0.435917	-0.433274	-0.439152	-0.435187	-0.434339	-0.432825	-0.432292	-0.432293	-0.430685	-0.432812	-0.432292	-0.432825	-0.433476	-0.432826
PRESTO_mod	-0.75944	-0.520634	-0.282553	-0.413738	-0.290632	-0.263022	-0.334661	-0.745738	-0.845502	-0.904216	-0.900634	-0.773081	-0.327787	-0.618371	-0.676309	-0.840106	-0.841552	-0.877417	-0.8712	-0.854055	-0.176792	-0.600948	-0.728156	-0.460086	-0.593946	-0.658808	-0.516587

## Sheet: Figure 2b
Model	L_REF	L_EtOH20	L_EtOH40	L_EtOH60	L_Osmo02	L_Osmo04	L_Osmo06	Y20_Clim	Y20_CN30	Y20_CN50	Y20_CN115	D_Gluc	D_Etoh	Y21_N30_005	Y21_std_010	Y21_N30_010	Y21_N30_013	Y21_N30_018	Y21_N30_030	Y21_N30_035	Y21_Gln_glc1	Y21_Gln_glc2	Y21_Gln_N30	Y21_Phe_std	Y21_Phe_N30	Y21_Ile_std	Y21_Ile_N30
GECKO_mod_1	-0.488696	-0.488392	-0.488055	-0.488608	-0.672961	-0.588894	-0.622217	-0.488955	-0.490328	-0.497303	-0.494066	-0.487277	-0.603208	-0.491731	-0.487988	-0.493503	-0.491525	-0.491189	-0.48936	-0.488938	-0.488625	-0.488517	-0.48939	-0.488938	-0.48936	-0.489818	-0.489361
GECKO_mod_2	-0.540433	-0.540844	-0.539717	-0.540156	-0.704999	-0.630277	-0.660607	-0.540436	-0.541941	-0.545817	-0.543984	-0.53942	-0.64321	-0.542649	-0.540523	-0.545151	-0.542688	-0.5435	-0.54076	-0.540436	-0.540172	-0.541327	-0.54077	-0.54042	-0.540744	-0.541138	-0.54076
GECKO_mod_3	-0.309512	-0.310012	-0.308276	-0.309008	-0.556061	-0.439055	-0.486434	-0.30959	-0.312187	-0.321425	-0.317194	-0.307333	-0.458937	-0.314428	-0.309569	-0.318472	-0.31419	-0.314855	-0.310262	-0.309571	-0.309026	-0.310783	-0.310524	-0.309572	-0.310261	-0.310868	-0.310262
GECKO_mod_4	-0.436175	-0.436081	-0.435533	-0.436095	-0.634465	-0.545635	-0.58175	-0.436494	-0.437483	-0.448368	-0.445029	-0.434278	-0.561052	-0.4399	-0.435722	-0.441566	-0.439109	-0.438736	-0.436983	-0.436494	-0.436095	-0.435763	-0.437124	-0.436494	-0.436982	-0.43744	-0.436983
GECKO_mod_5	-0.0527814	-0.0527812	-0.0527817	-0.0527815	-0.319786	-0.148531	-0.218088	-0.0527814	-0.0527811	-0.0527814	-0.0527814	-0.0527814	-0.177866	-0.0527816	-0.0527815	-0.0527812	-0.0527808	-0.0527821	-0.0527814	-0.0527812	-0.0527813	-0.0527812	-0.0527814	-0.0527813	-0.052781	-0.0527814	-0.0527815
GECKO_mod_6	-0.101443	-0.101543	-0.0995975	-0.100719	-0.423205	-0.278413	-0.337319	-0.101755	-0.104881	-0.126861	-0.120008	-0.0969663	-0.303371	-0.110739	-0.100954	-0.11558	-0.109056	-0.108789	-0.103023	-0.101755	-0.100719	-0.101941	-0.103729	-0.101755	-0.103022	-0.103898	-0.103023
GECKO_mod_7	-0.180197	-0.180557	-0.178903	-0.179772	-0.468544	-0.338827	-0.391408	-0.180617	-0.182379	-0.20424	-0.198904	-0.176238	-0.361081	-0.187973	-0.180122	-0.191382	-0.186018	-0.18566	-0.18165	-0.180616	-0.179772	-0.180178	-0.182272	-0.180617	-0.181649	-0.182323	-0.181651
GECKO_mod_8	-0.723047	-0.723268	-0.72282	-0.723222	-0.822226	-0.777701	-0.795768	-0.723375	-0.723826	-0.727263	-0.725328	-0.721782	-0.785626	-0.725517	-0.723044	-0.726368	-0.725085	-0.724683	-0.723681	-0.723428	-0.723169	-0.722829	-0.723717	-0.723429	-0.723681	-0.723952	-0.723682
GECKO_mod_9	-0.808144	-0.808572	-0.807726	-0.808661	-0.872221	-0.839664	-0.852703	-0.808613	-0.808575	-0.810602	-0.809477	-0.800449	-0.845483	-0.809692	-0.808551	-0.810045	-0.809533	-0.808898	-0.808855	-0.808748	-0.808526	-0.807811	-0.808811	-0.808748	-0.808854	-0.809022	-0.808855
GECKO_mod_10	-0.872846	-0.873207	-0.872919	-0.873197	-0.920638	-0.899183	-0.907809	-0.873162	-0.873129	-0.874187	-0.873586	-0.87249	-0.902993	-0.873609	-0.873244	-0.873943	-0.873553	-0.87331	-0.873287	-0.873237	-0.873122	-0.872725	-0.87322	-0.873237	-0.873286	-0.873406	-0.873287
GECKO_mod_11	-0.872006	-0.872346	-0.872064	-0.872245	-0.92054	-0.898987	-0.907679	-0.872274	-0.872275	-0.873369	-0.872841	-0.871748	-0.902804	-0.87262	-0.872356	-0.873128	-0.872592	-0.872564	-0.872343	-0.872289	-0.87223	-0.872008	-0.872271	-0.872289	-0.872343	-0.872473	-0.872343
GECKO_mod_12	-0.698708	-0.700342	-0.698639	-0.69976	-0.772631	-0.73609	-0.749104	-0.700021	-0.699699	-0.705621	-0.703503	-0.691119	-0.742289	-0.70345	-0.700558	-0.705081	-0.702584	-0.701348	-0.700584	-0.70013	-0.699651	-0.698887	-0.700884	-0.70013	-0.700583	-0.700854	-0.700584
GECKO_mod_13	-0.342916	-0.343858	-0.341838	-0.34222	-0.584191	-0.47535	-0.520099	-0.342841	-0.344659	-0.353583	-0.350166	-0.340431	-0.494373	-0.348996	-0.343552	-0.35265	-0.347383	-0.348294	-0.343782	-0.342931	-0.342161	-0.343847	-0.344345	-0.342931	-0.343781	-0.344289	-0.343782
GECKO_mod_14	-0.606169	-0.605873	-0.606016	-0.606353	-0.747531	-0.683889	-0.709435	-0.606451	-0.606803	-0.610815	-0.608933	-0.605596	-0.694897	-0.607187	-0.605561	-0.607604	-0.607121	-0.606717	-0.606571	-0.606451	-0.606353	-0.605498	-0.606408	-0.606451	-0.606571	-0.606864	-0.606595
GECKO_mod_15	-0.643228	-0.642966	-0.642864	-0.64335	-0.776567	-0.716819	-0.741152	-0.643465	-0.643995	-0.646947	-0.644663	-0.642541	-0.727368	-0.644903	-0.642656	-0.645571	-0.644628	-0.64423	-0.643727	-0.643519	-0.643297	-0.642528	-0.643647	-0.643519	-0.643727	-0.644063	-0.643727
GECKO_mod_16	-0.821878	-0.821973	-0.821506	-0.822167	-0.883398	-0.854102	-0.865933	-0.822125	-0.822228	-0.823478	-0.822508	-0.817102	-0.859332	-0.822742	-0.821818	-0.822924	-0.822707	-0.822326	-0.822264	-0.822197	-0.822082	-0.821517	-0.822163	-0.82221	-0.822264	-0.822418	-0.822264
GECKO_mod_17	-0.823036	-0.823194	-0.822697	-0.823339	-0.882413	-0.854054	-0.865463	-0.823309	-0.823397	-0.824786	-0.823808	-0.818129	-0.859123	-0.824036	-0.823052	-0.824253	-0.823957	-0.823547	-0.823461	-0.823394	-0.823255	-0.822698	-0.823381	-0.823394	-0.823461	-0.823613	-0.823461
GECKO_mod_18	-0.854678	-0.85493	-0.85425	-0.855047	-0.903968	-0.87855	-0.888734	-0.854977	-0.854991	-0.85629	-0.855473	-0.847964	-0.883085	-0.855654	-0.854856	-0.855845	-0.855581	-0.855138	-0.855154	-0.855095	-0.854929	-0.854362	-0.855099	-0.855095	-0.855154	-0.85529	-0.855154
GECKO_mod_19	-0.828463	-0.828991	-0.828485	-0.828853	-0.893089	-0.864251	-0.87585	-0.828863	-0.828945	-0.830951	-0.829946	-0.827815	-0.869351	-0.829954	-0.829062	-0.830627	-0.829739	-0.82946	-0.829096	-0.828962	-0.828753	-0.828391	-0.829078	-0.828962	-0.829096	-0.829272	-0.829096
GECKO_mod_20	-0.794688	-0.795627	-0.794747	-0.795354	-0.871503	-0.837063	-0.850781	-0.795353	-0.795342	-0.798476	-0.797138	-0.793525	-0.843159	-0.797125	-0.79581	-0.798105	-0.796751	-0.796189	-0.795747	-0.795531	-0.795175	-0.794619	-0.795791	-0.795531	-0.795747	-0.795966	-0.795747
GECKO_mod_21	-0.233331	-0.233014	-0.232186	-0.232768	-0.513182	-0.386574	-0.438535	-0.233533	-0.235929	-0.249537	-0.243685	-0.230107	-0.408939	-0.24116	-0.232433	-0.244408	-0.238779	-0.238519	-0.234471	-0.233533	-0.232768	-0.233091	-0.23485	-0.233534	-0.23447	-0.235248	-0.234471
GECKO_mod_22	-0.594447	-0.594023	-0.593945	-0.594286	-0.741797	-0.675626	-0.702747	-0.594617	-0.595551	-0.599337	-0.596724	-0.593468	-0.687334	-0.596484	-0.593682	-0.597422	-0.596203	-0.595924	-0.594878	-0.594617	-0.594286	-0.593979	-0.594805	-0.594617	-0.594861	-0.59524	-0.594878
GECKO_mod_23	-0.730862	-0.730707	-0.730762	-0.731049	-0.829505	-0.785524	-0.803415	-0.73112	-0.731418	-0.73328	-0.731755	-0.730459	-0.79334	-0.731882	-0.730487	-0.732323	-0.731827	-0.731448	-0.731273	-0.731157	-0.731026	-0.730416	-0.731159	-0.731143	-0.731259	-0.73149	-0.73126
GECKO_mod_24	-0.57185	-0.571834	-0.571605	-0.571972	-0.715274	-0.651214	-0.67724	-0.572191	-0.572593	-0.580253	-0.578128	-0.570819	-0.662428	-0.573864	-0.571585	-0.574712	-0.573392	-0.573006	-0.572446	-0.572191	-0.571959	-0.571406	-0.572485	-0.572191	-0.572446	-0.572757	-0.57246
GECKO_mod_25	-0.65927	-0.659243	-0.659181	-0.659472	-0.773369	-0.721048	-0.741255	-0.659607	-0.659777	-0.663767	-0.662182	-0.658636	-0.729854	-0.660622	-0.659049	-0.661134	-0.660351	-0.659937	-0.659773	-0.659595	-0.659472	-0.658821	-0.659737	-0.659607	-0.659773	-0.660004	-0.659773
GECKO_mod_26	-0.685381	-0.685315	-0.685428	-0.685699	-0.786767	-0.741634	-0.759932	-0.685687	-0.685872	-0.689911	-0.688392	-0.684936	-0.749595	-0.686614	-0.68511	-0.687031	-0.686396	-0.686005	-0.685838	-0.685699	-0.685699	-0.684901	-0.685773	-0.685699	-0.685838	-0.686052	-0.685826
GECKO_mod_27	-0.577125	-0.577078	-0.57712	-0.577504	-0.720769	-0.655319	-0.680962	-0.577489	-0.577904	-0.583383	-0.581172	-0.576459	-0.666442	-0.579276	-0.576814	-0.580091	-0.578832	-0.578408	-0.57775	-0.577489	-0.577504	-0.576612	-0.577743	-0.577504	-0.577764	-0.578067	-0.57775
PRESTO_mod	-0.759422	-0.544925	-0.311988	-0.427574	-0.307084	-0.278056	-0.358587	-0.748576	-0.847608	-0.905427	-0.901566	-0.773081	-0.419917	-0.631465	-0.678344	-0.842916	-0.844758	-0.879401	-0.873032	-0.856796	-0.255793	-0.621823	-0.756707	-0.55961	-0.67539	-0.695032	-0.596337

## Sheet: Figure 2c
Model	L_REF	L_EtOH20	L_EtOH40	L_EtOH60	L_Osmo02	L_Osmo04	L_Osmo06	Y20_Clim	Y20_CN30	Y20_CN50	Y20_CN115	D_Gluc	D_Etoh	Y21_N30_005	Y21_std_010	Y21_N30_010	Y21_N30_013	Y21_N30_018	Y21_N30_030	Y21_N30_035	Y21_Gln_glc1	Y21_Gln_glc2	Y21_Gln_N30	Y21_Phe_std	Y21_Phe_N30	Y21_Ile_std	Y21_Ile_N30
GECKO_mod_1	-0.969378	-0.969378	-0.969378	-0.969378	-0.969378	-0.969378	-0.969378	-0.969378	-0.969378	-0.969378	-0.969378	-0.969378	-0.969378	-0.969378	-0.969378	-0.969378	-0.969378	-0.969378	-0.969378	-0.969378	-0.969378	-0.969378	-0.969378	-0.969378	-0.969378	-0.969378	-0.969378
GECKO_mod_2
GECKO_mod_3	-0.984455	-0.984455	-0.984455	-0.984455	-0.984455	-0.984455	-0.984455	-0.984455	-0.984455	-0.984455	-0.984455	-0.984455	-0.984455	-0.984455	-0.984455	-0.984455	-0.984455	-0.984455	-0.984455	-0.984455	-0.984455	-0.984455	-0.984455	-0.984455	-0.984455	-0.984455	-0.984455
GECKO_mod_4
GECKO_mod_5	-0.965244	-0.965244	-0.965244	-0.965244	-0.965244	-0.965244	-0.965244	-0.965244	-0.965244	-0.965244	-0.965244	-0.965244	-0.965244	-0.965244	-0.965244	-0.965244	-0.965244	-0.965244	-0.965244	-0.965244	-0.965244	-0.965244	-0.965244	-0.965244	-0.965244	-0.965244	-0.965244
GECKO_mod_6	-0.96391	-0.96391	-0.96391	-0.96391	-0.96391	-0.96391	-0.96391	-0.96391	-0.96391	-0.96391	-0.96391	-0.96391	-0.96391	-0.96391	-0.96391	-0.96391	-0.96391	-0.963911	-0.96391	-0.96391	-0.96391	-0.96391	-0.96391	-0.96391	-0.96391	-0.96391	-0.96391
GECKO_mod_7	-0.966357	-0.966357	-0.966357	-0.966357	-0.966357	-0.966357	-0.966357	-0.966357	-0.966357	-0.966357	-0.966357	-0.966357	-0.966357	-0.966357	-0.966357	-0.966357	-0.966357	-0.966357	-0.966357	-0.966357	-0.966357	-0.966357	-0.966357	-0.966357	-0.966357	-0.966357	-0.966357
GECKO_mod_8
GECKO_mod_9	-0.984305	-0.984305	-0.984305	-0.984305	-0.984305	-0.984305	-0.984305	-0.984305	-0.984305	-0.984305	-0.984305	-0.984305	-0.984305	-0.984305	-0.984305	-0.984305	-0.984305	-0.984305	-0.984305	-0.984305	-0.984305	-0.984305	-0.984305	-0.984305	-0.984305	-0.984305	-0.984305
GECKO_mod_10	-0.990797	-0.990797	-0.990797	-0.990797	-0.990797	-0.990797	-0.990797	-0.990797	-0.990797	-0.990797	-0.990797	-0.990797	-0.990797	-0.990797	-0.990797	-0.990797	-0.990797	-0.990797	-0.990797	-0.990797	-0.990797	-0.990797	-0.990797	-0.990797	-0.990797	-0.990797	-0.990797
GECKO_mod_11	-0.986699	-0.986699	-0.986699	-0.986699	-0.986699	-0.986699	-0.986699	-0.986699	-0.986699	-0.986699	-0.986699	-0.986699	-0.986699	-0.986699	-0.986699	-0.986699	-0.986699	-0.986699	-0.986699	-0.986699	-0.986699	-0.986699	-0.986699	-0.986699	-0.986699	-0.986699	-0.986699
GECKO_mod_12	-0.992107	-0.992107	-0.992107	-0.992107	-0.992107	-0.992107		-0.992107	-0.992107	-0.992107	-0.992107	-0.992107		-0.992107	-0.992107	-0.992107	-0.992107	-0.992107	-0.992107	-0.992107	-0.992107	-0.992107	-0.992107	-0.992107	-0.992107	-0.992107	-0.992107
GECKO_mod_13
GECKO_mod_14
GECKO_mod_15
GECKO_mod_16
GECKO_mod_17
GECKO_mod_18	-0.999621	-0.999621	-0.999621	-0.999621	-0.999621	-0.999621	-0.999621	-0.999621	-0.999621	-0.999621	-0.999621	-0.999621	-0.999621	-0.999621	-0.999621	-0.999621	-0.999621	-0.999621	-0.999621	-0.999621	-0.999621	-0.999621	-0.999621	-0.999621	-0.999621	-0.999621	-0.999621
GECKO_mod_19	-0.999548	-0.999548	-0.999548	-0.999548	-0.999548	-0.999548	-0.999548	-0.999548	-0.999548	-0.999548	-0.999548	-0.999548	-0.999548	-0.999548	-0.999548	-0.999548	-0.999548	-0.999548	-0.999548	-0.999548	-0.999548	-0.999548	-0.999548	-0.999548	-0.999548	-0.999548	-0.999548
GECKO_mod_20	-0.999449	-0.999449	-0.999449	-0.999449	-0.999449	-0.999449	-0.999449	-0.999449	-0.999449	-0.999449	-0.999449	-0.999449	-0.999449	-0.999449	-0.999449	-0.999449	-0.999449	-0.999449	-0.999449	-0.999449	-0.999449	-0.999449	-0.999449	-0.999449	-0.999449	-0.999449	-0.999449
GECKO_mod_21	-0.997945	-0.997945	-0.997945	-0.997945	-0.997945	-0.997945	-0.997945	-0.997945	-0.997945	-0.997945	-0.997945	-0.997945	-0.997945	-0.997945	-0.997945	-0.997945	-0.997945	-0.997945	-0.997945	-0.997945	-0.997945	-0.997945	-0.997945	-0.997945	-0.997945	-0.997945	-0.997945
GECKO_mod_22	-0.999189	-0.999189	-0.999189	-0.999189	-0.999189	-0.999189	-0.999189	-0.999189	-0.999189	-0.999189	-0.999189	-0.999189	-0.999189	-0.999189	-0.999189	-0.999189	-0.999189	-0.999189	-0.999189	-0.999189	-0.999189	-0.999189	-0.999189	-0.999189	-0.999189	-0.999189	-0.999189
GECKO_mod_23	-0.999325	-0.999325	-0.999325	-0.999325	-0.999325	-0.999325	-0.999325	-0.999325	-0.999325	-0.999325	-0.999325	-0.999325	-0.999325	-0.999325	-0.999325	-0.999325	-0.999325	-0.999325	-0.999325	-0.999325	-0.999325	-0.999325	-0.999325	-0.999325	-0.999325	-0.999325	-0.999325
GECKO_mod_24	-0.998894	-0.998894	-0.998894	-0.998894	-0.998894	-0.998894	-0.998894	-0.998894	-0.998894	-0.998894	-0.998894	-0.998894	-0.998894	-0.998894	-0.998894	-0.998894	-0.998894	-0.998894	-0.998894	-0.998894	-0.998894	-0.998894	-0.998894	-0.998894	-0.998894	-0.998894	-0.998894
GECKO_mod_25	-0.998727	-0.998727	-0.998727	-0.998727	-0.998727	-0.998727	-0.998727	-0.998727	-0.998727	-0.998727	-0.998727	-0.998727	-0.998727	-0.998727	-0.998727	-0.998727	-0.998727	-0.998727	-0.998727	-0.998727	-0.998727	-0.998727	-0.998727	-0.998727	-0.998727	-0.998727	-0.998727
GECKO_mod_26	-0.999118	-0.999118	-0.999118	-0.999118	-0.999118	-0.999118	-0.999118	-0.999118	-0.999118	-0.999118	-0.999118	-0.999118	-0.999118	-0.999118	-0.999118	-0.999118	-0.999118	-0.999118	-0.999118	-0.999118	-0.999118	-0.999118	-0.999118	-0.999118	-0.999118	-0.999118	-0.999118
GECKO_mod_27	-0.997351	-0.997351	-0.997351	-0.997351	-0.997351	-0.997351	-0.997351	-0.997351	-0.997351	-0.997351	-0.997351	-0.997351	-0.997351	-0.997351	-0.997351	-0.997351	-0.997351	-0.997351	-0.997351	-0.997351	-0.997351	-0.997351	-0.997351	-0.997351	-0.997351	-0.997351	-0.997351
PRESTO_mod	-0.803796	-0.704478	-0.686372	-0.794227	-0.728508	-0.721529	-0.778157	-0.981992	-0.973594	-0.979084	-0.960292	-0.974133	-0.829688	-0.934761	-0.867526	-0.963889	-0.950731	-0.922087	-0.951923	-0.96031	-0.771887	-0.792448	-0.889429	-0.86304	-0.906067	-0.852601	-0.872647

## Sheet: Figure 3a
KEGG Pathways	Number of enzymes with corrected kcat value	adj pvalue
sce01110 Biosynthesis of secondary metabolites	74	4.79644e-05
sce01230 Biosynthesis of amino acids	35	0.0207758
sce01200 Carbon metabolism	26	0.023477
sce01240 Biosynthesis of cofactors	26	0.0207758
sce00190 Oxidative phosphorylation	19	0.000338424
sce00020 Citrate cycle	14	6.28424e-05
sce01210 2-Oxocarboxylic acid metabolism	12	0.0264231
sce00100 Steroid biosynthesis	8	0.00124776
sce00900 Terpenoid backbone biosynthesis	6	0.0105695
sce00999 Biosynthesis of various plant secondary metabolites	3	0

## Sheet: Figure 3b
	Manual	GECKO	PRESTO		shared by Manual, GECKO, and PRESTO
Manual	7	9	2		3
GECKO	9	16	21
PRESTO	2	21	92

## Sheet: Figure 3c
kcat PRESTO [s-1]	kcat GECKO [s-1]
29.9343	383
17.5352	775.751
30.251	383
4.08077	94.4916
4.99821	90
1.09722	3.5
2.91815	78.3
9.65677	134.9
23.9273	1232.65
3.24936	385000
348.813	16916.6
1.45194	1562
734.452	22916.3
58.9937	34.0233
20.4706	105.93
7.11363	0.181334
70.4211	1170
191.377	22.675
68.974	4.07634
38.0796	5.06748
13.2685	5.133
3.15282	33.3333
4.82702	246.401

## Sheet: Figure 4a
Model	V_GLC_CHEM_mu_0_11	S_GLC_CHEM_mu_0_12	S_GLC_CHEM_mu_0_20	P_GLC_CHEM_mu_0_21	V_GLC_CHEM_mu_0_21	P_GLC_CHEM_mu_0_22	P_GLC_CHEM_mu_0_26	S_GAL_BATCH_mu_0_26	S_ACE_BATCH_mu_0_3	P_GLC_CHEM_mu_0_31	V_GLC_CHEM_mu_0_31	S_GLC_CHEM_mu_0_35	P_GLC_CHEM_mu_0_36	V_GLC_CHEM_mu_0_40	S_PYR_BATCH_mu_0_40	P_GLC_CHEM_mu_0_41	S_FUM_BATCH_mu_0_42	S_SUCC_BATCH_mu_0_44	P_GLC_CHEM_mu_0_46	S_GAM_BATCH_mu_0_46	S_GLYC_BATCH_mu_0_47	S_MAN_BATCH_mu_0_47	V_GLC_CHEM_mu_0_49	S_GLC_CHEM_mu_0_50	P_GLC_CHEM_mu_0_51	S_GLC_SALTS_BATCH_mu_0_55	S_XYL_BATCH_mu_0_55	S_GLC_BATCH_mu_0_58	S_GLC_pH6_BATCH_mu_0_63	S_FRU_BATCH_mu_0_65	S_GLC_42deg_BATCH_mu_0_66
GECKO_mod_1	0.00903921	0.100438	0.833734	0.90685	0.90685	1.01334	1.37808	1.37808	1.71076	1.82104	1.82104	2.15105	2.27423	2.63824	2.63824	2.70799	2.84189	3.00144	3.16099	3.16099	3.24076	3.24076	3.44825	3.53873	3.62922	4.03365	4.03365	4.24269	4.69928	4.94621	4.94621
GECKO_mod_2	-0.0750474	0.00873483	0.680923	0.747946	0.747946	0.845563	1.17991	1.17991	1.48486	1.58596	1.58596	1.88846	2.00138	2.33505	2.33505	2.39899	2.52174	2.66799	2.81424	2.81424	2.88737	2.88737	3.07756	3.1605	3.24345	3.61418	3.61418	3.8058	4.22434	4.45069	4.45069
GECKO_mod_3	-0.445028	-0.394759	0.00855388	0.0487675	0.0487675	0.107338	0.307943	0.307943	0.490918	0.551574	0.551574	0.733076	0.800828	1.00103	1.00103	1.0394	1.11304	1.20079	1.28854	1.28854	1.33242	1.33242	1.44654	1.4963	1.54607	1.76851	1.76851	1.88348	2.1346	2.27042	2.27042
GECKO_mod_4	-0.471456	-0.42358	-0.0394725	-0.00117384	-0.00117384	0.0546074	0.24566	0.24566	0.419922	0.477689	0.477689	0.650549	0.715074	0.905745	0.905745	0.942282	1.01242	1.09599	1.17957	1.17957	1.22135	1.22135	1.33003	1.37743	1.42483	1.63667	1.63667	1.74617	1.98533	2.11468	2.11468
GECKO_mod_5	-0.471456	-0.42358	-0.0394725	-0.00117384	-0.00117384	0.0546074	0.24566	0.24566	0.419922	0.477689	0.477689	0.650549	0.715074	0.905745	0.905745	0.942282	1.01242	1.09599	1.17957	1.17957	1.22135	1.22135	1.33003	1.37743	1.42483	1.63667	1.63667	1.74617	1.98533	2.11468	2.11468
GECKO_mod_6	-0.49548	-0.449781	-0.0831328	-0.046575	-0.046575	0.00667068	0.189039	0.189039	0.35538	0.410521	0.410521	0.575524	0.637116	0.819121	0.819121	0.853997	0.920947	1.00072	1.08049	1.08049	1.12038	1.12038	1.22412	1.26937	1.31461	1.51682	1.51682	1.62134	1.84964	1.97311	1.97311
GECKO_mod_7	-0.573099	-0.53443	-0.224189	-0.193256	-0.193256	-0.148202	0.00611006	0.00611006	0.14686	0.193518	0.193518	0.333136	0.385252	0.539256	0.539256	0.568766	0.625417	0.692917	0.760418	0.760418	0.794169	0.794169	0.88195	0.920233	0.958515	1.12962	1.12962	1.21806	1.41123	1.51571	1.51571
GECKO_mod_8	-0.58197	-0.543814	-0.245608	-0.215325	-0.215325	-0.176758	-0.0264722	-0.0264722	0.10325	0.148444	0.148444	0.278097	0.328393	0.469098	0.469098	0.497447	0.541772	0.606251	0.670729	0.670729	0.702969	0.702969	0.774691	0.811041	0.84739	0.992358	0.992358	1.07568	1.23172	1.32913	1.32913
GECKO_mod_9	-0.855789	-0.836773	-0.780578	-0.7685	-0.7685	-0.798855	-0.745807	-0.745807	-0.748418	-0.734178	-0.734178	-0.723998	-0.709213	-0.705322	-0.705322	-0.697634	-0.725713	-0.709735	-0.693758	-0.693758	-0.685769	-0.685769	-0.708293	-0.700037	-0.691781	-0.706751	-0.706751	-0.689668	-0.714052	-0.696365	-0.696365
GECKO_mod_10	-0.641954	-0.609522	-0.34932	-0.323376	-0.323376	-0.285589	-0.156166	-0.156166	-0.0381176	0.00101521	0.00101521	0.118114	0.161824	0.290989	0.290989	0.31574	0.363253	0.419866	0.47648	0.47648	0.504787	0.504787	0.57841	0.610518	0.642625	0.786134	0.786134	0.860309	1.02232	1.10995	1.10995
GECKO_mod_11	-0.641954	-0.609522	-0.34932	-0.323376	-0.323376	-0.285589	-0.156166	-0.156166	-0.0381176	0.00101521	0.00101521	0.118114	0.161824	0.290989	0.290989	0.31574	0.363253	0.419866	0.47648	0.47648	0.504787	0.504787	0.57841	0.610518	0.642625	0.786134	0.786134	0.860309	1.02232	1.10995	1.10995
GECKO_mod_12	-0.682873	-0.654148	-0.423683	-0.400704	-0.400704	-0.367236	-0.252604	-0.252604	-0.148047	-0.113387	-0.113387	-0.00967059	0.0290445	0.143447	0.143447	0.165369	0.207452	0.257596	0.307739	0.307739	0.332811	0.332811	0.39802	0.426458	0.454897	0.582004	0.582004	0.647702	0.791201	0.86881	0.86881
GECKO_mod_13	-0.691682	-0.663755	-0.439692	-0.417351	-0.417351	-0.384812	-0.273365	-0.273365	-0.171712	-0.138015	-0.138015	-0.0371797	0.000459943	0.111685	0.111685	0.132998	0.173912	0.222663	0.271413	0.271413	0.295789	0.295789	0.359186	0.386835	0.414483	0.53806	0.53806	0.601933	0.741445	0.816898	0.816898
GECKO_mod_14	-0.722514	-0.69738	-0.495723	-0.475616	-0.475616	-0.446331	-0.346028	-0.346028	-0.254541	-0.224213	-0.224213	-0.133462	-0.0995861	0.000516387	0.000516387	0.0196981	0.0565208	0.100396	0.144272	0.144272	0.16621	0.16621	0.223268	0.248151	0.273035	0.384254	0.384254	0.441739	0.567301	0.635208	0.635208
GECKO_mod_15	-0.788694	-0.767591	-0.645411	-0.630012	-0.630012	-0.636434	-0.563819	-0.563819	-0.532426	-0.51167	-0.51167	-0.473966	-0.451607	-0.417838	-0.417838	-0.405723	-0.4203	-0.393983	-0.367665	-0.367665	-0.354506	-0.354506	-0.361827	-0.347662	-0.333498	-0.324349	-0.324349	-0.293675	-0.297495	-0.264085	-0.264085
GECKO_mod_16	-0.729282	-0.704761	-0.508022	-0.488406	-0.488406	-0.459835	-0.361979	-0.361979	-0.272723	-0.243135	-0.243135	-0.154597	-0.121547	-0.0238865	-0.0238865	-0.00517257	0.030752	0.0735574	0.116363	0.116363	0.137766	0.137766	0.193432	0.217708	0.241985	0.350491	0.350491	0.406575	0.529074	0.595325	0.595325
GECKO_mod_17	-0.794602	-0.774038	-0.651494	-0.636326	-0.636326	-0.640586	-0.568618	-0.568618	-0.534926	-0.514235	-0.514235	-0.474834	-0.452464	-0.416305	-0.416305	-0.404133	-0.416118	-0.38955	-0.362981	-0.362981	-0.349697	-0.349697	-0.354228	-0.339863	-0.325497	-0.312647	-0.312647	-0.28137	-0.280875	-0.246592	-0.246592
GECKO_mod_18	-0.810834	-0.791616	-0.681587	-0.667551	-0.667551	-0.674108	-0.60789	-0.60789	-0.579886	-0.560951	-0.560951	-0.526923	-0.50652	-0.476119	-0.476119	-0.46506	-0.478831	-0.454799	-0.430767	-0.430767	-0.418751	-0.418751	-0.425865	-0.412926	-0.399987	-0.392118	-0.392118	-0.364087	-0.368135	-0.33759	-0.33759
GECKO_mod_19	-0.758708	-0.736852	-0.561498	-0.544014	-0.544014	-0.518549	-0.431329	-0.431329	-0.351775	-0.325403	-0.325403	-0.246488	-0.217031	-0.129986	-0.129986	-0.113306	-0.0812863	-0.0431336	-0.00498091	-0.00498091	0.0140954	0.0140954	0.063711	0.0853488	0.106987	0.203699	0.203699	0.253686	0.36287	0.42192	0.42192
GECKO_mod_20	-0.772381	-0.751395	-0.595133	-0.578737	-0.578737	-0.563142	-0.482588	-0.482588	-0.42003	-0.396057	-0.396057	-0.33251	-0.306015	-0.239213	-0.239213	-0.224407	-0.210381	-0.177054	-0.143726	-0.143726	-0.127062	-0.127062	-0.100725	-0.0821387	-0.0635529	-0.00449341	-0.00449341	0.0375245	0.0947073	0.142948	0.142948
GECKO_mod_21	-0.76795	-0.7468	-0.580814	-0.564009	-0.564009	-0.542127	-0.458662	-0.458662	-0.38599	-0.360871	-0.360871	-0.288335	-0.260364	-0.181451	-0.181451	-0.165675	-0.140166	-0.104255	-0.0683434	-0.0683434	-0.0503877	-0.0503877	-0.00943804	0.0108245	0.0310869	0.113333	0.113333	0.159832	0.249018	0.303457	0.303457
GECKO_mod_22	-0.777282	-0.75675	-0.603945	-0.587907	-0.587907	-0.572704	-0.493923	-0.493923	-0.432814	-0.409372	-0.409372	-0.347289	-0.321383	-0.256146	-0.256146	-0.241672	-0.228057	-0.19548	-0.162902	-0.162902	-0.146613	-0.146613	-0.120985	-0.10282	-0.0846555	-0.0270978	-0.0270978	0.0139608	0.0696048	0.116733	0.116733
GECKO_mod_23	-0.773481	-0.752963	-0.588345	-0.571932	-0.571932	-0.548025	-0.466146	-0.466146	-0.391462	-0.366705	-0.366705	-0.292622	-0.264968	-0.183252	-0.183252	-0.167593	-0.137534	-0.101717	-0.0659004	-0.0659004	-0.047992	-0.047992	-0.00141414	0.0188989	0.0392119	0.130003	0.130003	0.17693	0.279429	0.334864	0.334864
GECKO_mod_24	-0.778011	-0.757904	-0.596578	-0.580493	-0.580493	-0.557065	-0.476823	-0.476823	-0.403633	-0.379371	-0.379371	-0.306769	-0.279669	-0.199587	-0.199587	-0.184242	-0.154783	-0.119683	-0.0845824	-0.0845824	-0.0670322	-0.0670322	-0.0213859	-0.00147908	0.0184277	0.107403	0.107403	0.153392	0.253841	0.308167	0.308167
GECKO_mod_25	-0.782364	-0.762651	-0.604489	-0.588719	-0.588719	-0.56575	-0.487081	-0.487081	-0.415326	-0.39154	-0.39154	-0.320362	-0.293793	-0.215281	-0.215281	-0.200237	-0.171356	-0.136944	-0.102532	-0.102532	-0.0853257	-0.0853257	-0.0405744	-0.0210579	-0.00154148	0.0856892	0.0856892	0.130776	0.229256	0.282516	0.282516
GECKO_mod_26	-0.798192	-0.779912	-0.633253	-0.61863	-0.61863	-0.597332	-0.524384	-0.524384	-0.457848	-0.435791	-0.435791	-0.36979	-0.345153	-0.272352	-0.272352	-0.258401	-0.231621	-0.199712	-0.167802	-0.167802	-0.151847	-0.151847	-0.110351	-0.0922537	-0.0741566	0.00672995	0.00672995	0.0485378	0.139855	0.189242	0.189242
GECKO_mod_27	-0.812992	-0.795615	-0.668908	-0.655407	-0.655407	-0.644344	-0.578248	-0.578248	-0.529149	-0.509549	-0.509549	-0.459224	-0.437613	-0.385348	-0.385348	-0.373307	-0.364614	-0.337603	-0.310593	-0.310593	-0.297087	-0.297087	-0.278845	-0.263836	-0.248827	-0.20536	-0.20536	-0.17158	-0.131437	-0.0928742	-0.0928742
GECKO_mod_28	-0.80863	-0.791296	-0.652223	-0.638356	-0.638356	-0.618159	-0.548985	-0.548985	-0.48589	-0.464975	-0.464975	-0.402387	-0.379025	-0.309989	-0.309989	-0.29676	-0.271365	-0.241106	-0.210847	-0.210847	-0.195717	-0.195717	-0.156367	-0.139206	-0.122045	-0.0453423	-0.0453423	-0.00569692	0.0808971	0.12773	0.12773
GECKO_mod_29	-0.823819	-0.80786	-0.679824	-0.667058	-0.667058	-0.648464	-0.58478	-0.58478	-0.526693	-0.507437	-0.507437	-0.449817	-0.428309	-0.364752	-0.364752	-0.352573	-0.329193	-0.301336	-0.273478	-0.273478	-0.259549	-0.259549	-0.223322	-0.207523	-0.191724	-0.121109	-0.121109	-0.0846099	-0.00488837	0.0382275	0.0382275
GECKO_mod_30	-0.83895	-0.824104	-0.713605	-0.702008	-0.702008	-0.69101	-0.634042	-0.634042	-0.589848	-0.572896	-0.572896	-0.527998	-0.509265	-0.462085	-0.462085	-0.451618	-0.441767	-0.418208	-0.39465	-0.39465	-0.382871	-0.382871	-0.364331	-0.351195	-0.338059	-0.296425	-0.296425	-0.266733	-0.226479	-0.192397	-0.192397
GECKO_mod_31	-0.831827	-0.816594	-0.694378	-0.682192	-0.682192	-0.664443	-0.603654	-0.603654	-0.548207	-0.529826	-0.529826	-0.474825	-0.454295	-0.393626	-0.393626	-0.382001	-0.359684	-0.333093	-0.306502	-0.306502	-0.293206	-0.293206	-0.258626	-0.243545	-0.228464	-0.161058	-0.161058	-0.126219	-0.0501207	-0.00896464	-0.00896464
PRESTO_mod	8.49014	7.52255	4.32562	4.27402	4.27402	3.26304	3.25978	2.79576	-0.601198	2.5043	2.5043	2.10381	2.13542	1.76886	0.417348	1.75306	-0.0813502	0.255	1.4077	0.77976	1.13468	0.776058	1.13044	1.13025	1.13007	0.859466	0.264059	0.836422	0.556012	0.162039	0.549555

## Sheet: Figure 4b
Model	V_GLC_CHEM_mu_0_11	S_GLC_CHEM_mu_0_12	S_GLC_CHEM_mu_0_20	P_GLC_CHEM_mu_0_21	V_GLC_CHEM_mu_0_21	P_GLC_CHEM_mu_0_22	P_GLC_CHEM_mu_0_26	S_GAL_BATCH_mu_0_26	S_ACE_BATCH_mu_0_3	P_GLC_CHEM_mu_0_31	V_GLC_CHEM_mu_0_31	S_GLC_CHEM_mu_0_35	P_GLC_CHEM_mu_0_36	V_GLC_CHEM_mu_0_40	S_PYR_BATCH_mu_0_40	P_GLC_CHEM_mu_0_41	S_FUM_BATCH_mu_0_42	S_SUCC_BATCH_mu_0_44	P_GLC_CHEM_mu_0_46	S_GAM_BATCH_mu_0_46	S_GLYC_BATCH_mu_0_47	S_MAN_BATCH_mu_0_47	V_GLC_CHEM_mu_0_49	S_GLC_CHEM_mu_0_50	P_GLC_CHEM_mu_0_51	S_GLC_SALTS_BATCH_mu_0_55	S_XYL_BATCH_mu_0_55	S_GLC_BATCH_mu_0_58	S_GLC_pH6_BATCH_mu_0_63	S_FRU_BATCH_mu_0_65	S_GLC_42deg_BATCH_mu_0_66
GECKO_mod_1	-0.981001	-0.981001	-0.980408	-0.980408	-0.980408	-0.980408	-0.980408	-0.980408	-0.980408	-0.980408	-0.980408	-0.980408	-0.980408	-0.980408	-0.980408	-0.980408	-0.980408	-0.980408	-0.980408	-0.980408	-0.980408	-0.980408	-0.980408	-0.980408	-0.980408	-0.980408	-0.980408	-0.980408	-0.898955	-0.898955	-0.898955
GECKO_mod_2	-0.992706	-0.992706	-0.992706	-0.992706	-0.992706	-0.992706	-0.992706	-0.992706	-0.992706	-0.992706	-0.992706	-0.992706	-0.992706	-0.992706	-0.992706	-0.992706	-0.992706	-0.992706	-0.992706	-0.992706	-0.992706	-0.992706	-0.992706	-0.992706	-0.992706	-0.992706	-0.992706	-0.992706	-0.964639	-0.964639	-0.964639
GECKO_mod_3	-0.996016	-0.996016	-0.996016	-0.996016	-0.996016	-0.996016	-0.996016	-0.996016	-0.996016	-0.996016	-0.996016	-0.996016	-0.996016	-0.996016	-0.996016	-0.996016	-0.996016	-0.996016	-0.996016	-0.996016	-0.996016	-0.996016	-0.996016	-0.996016	-0.996016	-0.996016	-0.996016	-0.996016	-0.975551	-0.975551	-0.975551
GECKO_mod_4	-0.993579	-0.993579	-0.993579	-0.993579	-0.993579	-0.993579	-0.993579	-0.993579	-0.993579	-0.993579	-0.993579	-0.993579	-0.993579	-0.993579	-0.993579	-0.993579	-0.993579	-0.993579	-0.993579	-0.993579	-0.993579	-0.993579	-0.993579	-0.993579	-0.993579	-0.993579	-0.993579	-0.993579	-0.94519	-0.94519	-0.94519
GECKO_mod_5	-0.989907	-0.989907	-0.989907	-0.989907	-0.989907	-0.989907	-0.989907	-0.989907	-0.989907	-0.989907	-0.989907	-0.989907	-0.989907	-0.989907	-0.989907	-0.989907	-0.989907	-0.989907	-0.989907	-0.989907	-0.989907	-0.989907	-0.989907	-0.989907	-0.989907	-0.989907	-0.989907	-0.989907	-0.938185	-0.938185	-0.938185
GECKO_mod_6	-0.993756	-0.993756	-0.992836	-0.992836	-0.992836	-0.992836	-0.992836	-0.992836	-0.992836	-0.992836	-0.992836	-0.992836	-0.992836	-0.992836	-0.992836	-0.992836	-0.992836	-0.992836	-0.992836	-0.992836	-0.992836	-0.992836	-0.992836	-0.992836	-0.992836	-0.992836	-0.992836	-0.992836	-0.944304	-0.944304	-0.944304
GECKO_mod_7	-0.995236	-0.995236	-0.995236	-0.995236	-0.995236	-0.995236	-0.995236	-0.995236	-0.995236	-0.995236	-0.995236	-0.995236	-0.995236	-0.995236	-0.995236	-0.995236	-0.995236	-0.995236	-0.995236	-0.995236	-0.995236	-0.995236	-0.995236	-0.995236	-0.995236	-0.995236	-0.995236	-0.995236	-0.946439	-0.946439	-0.946439
GECKO_mod_8	-0.996592	-0.996592	-0.996592	-0.996592	-0.996592	-0.996592	-0.996592	-0.996592	-0.996592	-0.996592	-0.996592	-0.996592	-0.996592	-0.996592	-0.996592	-0.996592	-0.996592	-0.996592	-0.996592	-0.996592	-0.996592	-0.996592	-0.996592	-0.996592	-0.996592	-0.996592	-0.996592	-0.996592	-0.966639	-0.966639	-0.966639
GECKO_mod_9
GECKO_mod_10	-0.996251	-0.996251	-0.996251	-0.996251	-0.996251	-0.996251	-0.996251	-0.996251	-0.996251	-0.996251	-0.996251	-0.996251	-0.996251	-0.996251	-0.996251	-0.996251	-0.996251	-0.996251	-0.996251	-0.996251	-0.996251	-0.996251	-0.996251	-0.996251	-0.996251	-0.996251	-0.996251	-0.996251	-0.95623	-0.95623	-0.95623
GECKO_mod_11	-0.994499	-0.994499	-0.994499	-0.994499	-0.994499	-0.994499	-0.994499	-0.994499	-0.994499	-0.994499	-0.994499	-0.994499	-0.994499	-0.994499	-0.994499	-0.994499	-0.994499	-0.994499	-0.994499	-0.994499	-0.994499	-0.994499	-0.994499	-0.994499	-0.994499	-0.994499	-0.994499	-0.994499	-0.948717	-0.948717	-0.948717
GECKO_mod_12	-0.997686	-0.997686	-0.997686	-0.997686	-0.997686	-0.997686	-0.997686	-0.997686	-0.997686	-0.997686	-0.997686	-0.997686	-0.997686	-0.997686	-0.997686	-0.997686	-0.997686	-0.997686	-0.997686	-0.997686	-0.997686	-0.997686	-0.997686	-0.997686	-0.997686	-0.997686	-0.997686	-0.997686	-0.983089	-0.983089	-0.983089
GECKO_mod_13	-0.996579	-0.996579	-0.996579	-0.996579	-0.996579	-0.996579	-0.996579	-0.996579	-0.996579	-0.996579	-0.996579	-0.996579	-0.996579	-0.996579	-0.996579	-0.996579	-0.996579	-0.996579	-0.996579	-0.996579	-0.996579	-0.996579	-0.996579	-0.996579	-0.996579	-0.996579	-0.996579	-0.996579	-0.958567	-0.958567	-0.958567
GECKO_mod_14	-0.996608	-0.996608	-0.996608	-0.996608	-0.996608	-0.996608	-0.996608	-0.996608	-0.996608	-0.996608	-0.996608	-0.996608	-0.996608	-0.996608	-0.996608	-0.996608	-0.996608	-0.996608	-0.996608	-0.996608	-0.996608	-0.996608	-0.996608	-0.996608	-0.996608	-0.996608	-0.996608	-0.996608	-0.962938	-0.962938	-0.962938
GECKO_mod_15	-0.997719	-0.997719	-0.997719	-0.997719	-0.997719	-0.997719	-0.997719	-0.997719	-0.997719	-0.997719	-0.997719	-0.997719	-0.997719	-0.997719	-0.997719	-0.997719	-0.997719	-0.997719	-0.997719	-0.997719	-0.997719	-0.997719	-0.997719	-0.997719	-0.997719	-0.997719	-0.997719	-0.997719	-0.97092	-0.97092	-0.97092
GECKO_mod_16	-0.997309	-0.997309	-0.997309	-0.997309	-0.997309	-0.997309	-0.997309	-0.997309	-0.997309	-0.997309	-0.997309	-0.997309	-0.997309	-0.997309	-0.997309	-0.997309	-0.997309	-0.997309	-0.997309	-0.997309	-0.997309	-0.997309	-0.997309	-0.997309	-0.997309	-0.997309	-0.997309	-0.997309	-0.961695	-0.961695	-0.961695
GECKO_mod_17	-0.998016	-0.998016	-0.998016	-0.998016	-0.998016	-0.998016	-0.998016	-0.998016	-0.998016	-0.998016	-0.998016	-0.998016	-0.998016	-0.998016	-0.998016	-0.998016	-0.998016	-0.998016	-0.998016	-0.998016	-0.998016	-0.998016	-0.998016	-0.998016	-0.998016	-0.998016	-0.998016	-0.998016	-0.974082	-0.974082	-0.974082
GECKO_mod_18
GECKO_mod_19	-0.997831	-0.997831	-0.997831	-0.997831	-0.997831	-0.997831	-0.997831	-0.997831	-0.997831	-0.997831	-0.997831	-0.997831	-0.997831	-0.997831	-0.997831	-0.997831	-0.997831	-0.997831	-0.997831	-0.997831	-0.997831	-0.997831	-0.997831	-0.997831	-0.997831	-0.997831	-0.997831	-0.997831	-0.964859	-0.964859	-0.964859
GECKO_mod_20
GECKO_mod_21	-0.997977	-0.997977	-0.997977	-0.997977	-0.997977	-0.997977	-0.997977	-0.997977	-0.997977	-0.997977	-0.997977	-0.997977	-0.997977	-0.997977	-0.997977	-0.997977	-0.997977	-0.997977	-0.997977	-0.997977	-0.997977	-0.997977	-0.997977	-0.997977	-0.997977	-0.997977	-0.997977	-0.997977	-0.970451	-0.970451	-0.970451
GECKO_mod_22
GECKO_mod_23	-0.997567	-0.997567	-0.997567	-0.997567	-0.997567	-0.997567	-0.997567	-0.997567	-0.997567	-0.997567	-0.997567	-0.997567	-0.997567	-0.997567	-0.997567	-0.997567	-0.997567	-0.997567	-0.997567	-0.997567	-0.997567	-0.997567	-0.997567	-0.997567	-0.997567	-0.997567	-0.997567	-0.997567	-0.960676	-0.960676	-0.960676
GECKO_mod_24	-0.998322	-0.998322	-0.998322	-0.998322	-0.998322	-0.998322	-0.998322	-0.998322	-0.998322	-0.998322	-0.998322	-0.998322	-0.998322	-0.998322	-0.998322	-0.998322	-0.998322	-0.998322	-0.998322	-0.998322	-0.998322	-0.998322	-0.998322	-0.998322	-0.998322	-0.998322	-0.998322	-0.998322	-0.985278	-0.985278	-0.985278
GECKO_mod_25	-0.998144	-0.998144	-0.998144	-0.998144	-0.998144	-0.998144	-0.998144	-0.998144	-0.998144	-0.998144	-0.998144	-0.998144	-0.998144	-0.998144	-0.998144	-0.998144	-0.998144	-0.998144	-0.998144	-0.998144	-0.998144	-0.998144	-0.998144	-0.998144	-0.998144	-0.998144	-0.998144	-0.998144	-0.964554	-0.964554	-0.964554
GECKO_mod_26	-0.999152	-0.999152	-0.999152	-0.999152	-0.999152	-0.999152	-0.999152	-0.999152	-0.999152	-0.999152	-0.999152	-0.999152	-0.999152	-0.999152	-0.999152	-0.999152	-0.999152	-0.999152	-0.999152	-0.999152	-0.999152	-0.999152	-0.999152	-0.999152	-0.999152	-0.999152	-0.999152	-0.999152	-0.989582	-0.989582	-0.989582
GECKO_mod_27	-0.998355	-0.998355	-0.998355	-0.998355	-0.998355	-0.998355	-0.998355	-0.998355	-0.998355	-0.998355	-0.998355	-0.998355	-0.998355	-0.998355	-0.998355	-0.998355	-0.998355	-0.998355	-0.998355	-0.998355	-0.998355	-0.998355	-0.998355	-0.998355	-0.998355	-0.998355	-0.998355	-0.998355	-0.984037	-0.984037	-0.984037
GECKO_mod_28	-0.998851	-0.998851	-0.998851	-0.998851	-0.998851	-0.998851	-0.998851	-0.998851	-0.998851	-0.998851	-0.998851	-0.998851	-0.998851	-0.998851	-0.998851	-0.998851	-0.998851	-0.998851	-0.998851	-0.998851	-0.998851	-0.998851	-0.998851	-0.998851	-0.998851	-0.998851	-0.998851	-0.998851	-0.975472	-0.975472	-0.975472
GECKO_mod_29	-0.998608	-0.998608	-0.998608	-0.998608	-0.998608	-0.998608	-0.998608	-0.998608	-0.998608	-0.998608	-0.998608	-0.998608	-0.998608	-0.998608	-0.998608	-0.998608	-0.998608	-0.998608	-0.998608	-0.998608	-0.998608	-0.998608	-0.998608	-0.998608	-0.998608	-0.998608	-0.998608	-0.998608	-0.988713	-0.988713	-0.988713
GECKO_mod_30	-0.998567	-0.998567	-0.998567	-0.998567	-0.998567	-0.998567	-0.998567	-0.998567	-0.998567	-0.998567	-0.998567	-0.998567	-0.998567	-0.998567	-0.998567	-0.998567	-0.998567	-0.998567	-0.998567	-0.998567	-0.998567	-0.998567	-0.998567	-0.998567	-0.998567	-0.998567	-0.998567	-0.998567	-0.981428	-0.981428	-0.981428
GECKO_mod_31	-0.998517	-0.998517	-0.998517	-0.998517	-0.998517	-0.998517	-0.998517	-0.998517	-0.998517	-0.998517	-0.998517	-0.998517	-0.998517	-0.998517	-0.998517	-0.998517	-0.998517	-0.998517	-0.998517	-0.998517	-0.998517	-0.998517	-0.998517	-0.998517	-0.998517	-0.998517	-0.998517	-0.998517	-0.982931	-0.982931	-0.982931
PRESTO_mod	0.397198	-0.313655	-0.526281	0.332156	-0.178961	0.273393	0.196048	-0.390932		0.01113	-0.452062	-0.630071	-0.158921	-0.51085	-0.495139	-0.23769	-0.618194	-0.606639	-0.296152	-0.624737	-0.617019	-0.739917	-0.63275	-0.65636	-0.298507	-0.90645	-0.802568	-0.790841	-0.879029	-0.793238	-0.882164
